# Supplementary material for: IFNγ binding to extracellular matrix prevents fatal systemic toxicity
Source: Nat Immunol. 2023 Feb 2;24(3):414–22. doi: 10.1038/s41590-023-01420-5 (PMC9977683; doi:10.1038/s41590-023-01420-5)
Supplement: Supplementary file 4 — Source data. [file 41590_2023_1420_MOESM4_ESM.xlsx]

## Sheet: Figure 1d
					Expression of IFNg and IFNgDKRKR by MCA313 cells after Dox induction in vitro
						MCA313IFNγ	Exp
							1	2	3	4
						Dox ng/ml	IFNγ
						0	0.02	0.05	0.018	0.035
						10	0.238	0.244
						50	17.442	25.181	17.669	25.535
						100	59.653	75.045	64.937	73.697
						500	167.894	193.358	171.795	191.372
						MCA313IFNγΔKRKR-IND	Exp
								1	2	3
						Dox ng/ml	IFNγ
						0		0.034	0.039	0
						10		0.151	1.573	3.7
						50		5.28	56.305	62.525
						100		17.823	93.497	84.78
						500		127.942	287.265	262.5
