# Supplementary material for: IFNγ binding to extracellular matrix prevents fatal systemic toxicity
Source: Nat Immunol. 2023 Feb 2;24(3):414–22. doi: 10.1038/s41590-023-01420-5 (PMC9977683; doi:10.1038/s41590-023-01420-5)
Supplement: Supplementary file 5 — Source data. [file 41590_2023_1420_MOESM5_ESM.xlsx]

## Sheet: Figure 2b
	Expression of IFNg‑GFP and IFNgDKRKR-GFP by MCA313 cells after Dox induction in vitro
	MCA313IFNγ-GFP-IND	Exp
		1	2	3	4	1	2	3
	Dox ng/ml	mIFNγ				%GFP
	0	0.109	0.087	0.083	0.135	0.43	0.071	0.52
	10	0.421	0.271			0.88	1.88	0.78
	50	19.417	14.036			19.8	25.2	9.01
	100	56.146	56.894			42.4	58.7	31.8
	500	207.271	211.762	226.946		81.9	86.7	69.5
	MCA313IFNγΔKRKR-GFP-IND	Exp
		1	2	3	4	5	6	1	2	3	4	5
	Dox ng/ml	mIFNγ						% GFP
	0	0.043	0.042	0.072	0.027	0.13	0.053	1.37	0.2		0.39	0.64
	10	0.151	0.207			0.452	0.103	3.4	2.05		0.95	0.74
	50	4.048	6.266			20.97	2.175	8.89	15.2		14.6	3.4
	100	11.499	16.451			69.929	9.645	38.5	52.8		55.2	14.2
	500	70.974	82.946	280.739	264.949	204.705	71.134	92.9	97.3	93.3	96	86.4

## Sheet: Figure 2f
				Systemic (serum) and local (tumor) levels of IFNg-GFP variants determined by ELISA after Dox induction in vivo
				MCA313IFNγΔKRKR-GFP-IND	Mouse No
					1	2	3	4	5	6	7	8
				time after Dox
			systemic	w/o					1.301	0.55	0	0.194
				48	281.04	337.131	577.977	497.837
			local	w/o					15.68	7.64	22.04	33.63
				48	1329.2	595.16	1705.89	6067.29
				MCA313IFNγ-GFP-IND	Mouse No
					1	2	3	4	5	6	7	8	9	10	11	12	13	14	15	16
				time after Dox
			systemic	w/o	0	0	0	0						0		0	0	0	0	0
				48					25.494	18.243	9.593	14.789	36.834
			local	w/o	7.64	5.36	12.92	15.16								21.24	41.04	47.32	28.2
				48					4916.76	5237.28	161.16	768.56	1860.32		89.64
