# Supplementary material for: IFNγ binding to extracellular matrix prevents fatal systemic toxicity
Source: Nat Immunol. 2023 Feb 2;24(3):414–22. doi: 10.1038/s41590-023-01420-5 (PMC9977683; doi:10.1038/s41590-023-01420-5)
Supplement: Supplementary file 6 — Source data. [file 41590_2023_1420_MOESM6_ESM.xlsx]

## Sheet: Figure 3a
					Analysis of weight after Dox mediated cytokine induction in tumor bearing mice
		Body weight		MCA313												MCA313-IFNg-IND										MCA313-IFNgDKRKR-IND
		Time after Dox	Mouse No	1	2	3	4	5	6	7	8	9	10	11		1	2	3	4	5	6	7	8	9		1	2	3	4	5	6	7	8	9	10	11	12	13	14	15	16	17	18	19	20	21
		0		100	100	100	100	100	100	100	100	100	100	100		100	100	100	100	100	100	100	100	100		100	100	100	100	100	100	100	100	100	100	100	100	100	100	100	100	100	100	100	100	100
		1		96	88	97	93	96.4	101.7	100.4	101	97.5	102.7	97.9		100	100	104.5	98.7	100	101.1	100.4	98.1	99.7		93.6	92.9	96	93.6	94.8	100	100	100	96	99	100	99.2	95.5	94.8	98.6	95	100.9	98.8	94.5	97.1	88.4
		2		98	95	96	96.5	98.8	101.3	100.7	99.5	94.7	105.5	99.2		96	98	102.4	97.7	100			101.6	99.4		94.3	89.2	90	92.2	90.3	93	99	98	99	96	99	96	86.2	90.4	93.9	97.7	102.6	99.6	93.7	95.5	93.1
		3		97	98	98	93	99.6	101.7	102.9	102	94.7	108.7	96.2		96	99	102.1	96.4	99	101.8	99.2	99.4	98.1		92	89.8	90.3	90.5	89.5	85	94	92	95	89	96	92.1	88.5	88	91.6	93.6	94.4	91.2	86.2	92.3	86.2
		4		95	97	100	90.2	99.2	97	102.2	102	92.6		97.5		92	91	94.5	92.9	89.6	95.7	90.3	95.3	93.2			85.8	83.9	84.1			84	80	85	80	88	83.4	86.6	80.8	82.7	87.2	87.1	84.4		86.8	81.9
		5		96	94	100			94.4	105.1	103.4	92.6		98.3		89	89	93.8	90.6		90	89.2	96.2	93.6			82							87	80.4	85	82.6				83.9	90.1	88		88.1
		6		94	94	100					106.3			98.3		87	89		88.3	89.8	87.1	88	93.7	88.4												83						89.2	84.8
		7										95.9				85	90	91.4	88.6		87.8	89.6	94.3	90.7										83.4		80.3						85.3
		8										95.5				87	88		89.6	94.6	90	90.3	94.3	89.4																		80.2

## Sheet: Figure 3c
		Analysis of body temperture after Dox mediated cytokine induction in tumor bearing mice
	Temperature		MCA313				MCA313-IFNg-IND				MCA313-IFNgDKRKR-IND
	Time after Dox	Mouse No	1	2	3	4	1	2	3	4	1	2	3	4
	0		33.5	31.4	32.4	29.4	30.8	31.8	30.3	34.6	34.3	32.8	34.9	35.6
	1		33.6	34.3	33.5	35.4	31.5	34.7	34.9	34.2	36.4	36.4	36	35.2
	2		33.1	33.9	32	33.9	31.5	33.9	31.6	34	35	36.5	35.4	34.7
	3		32.7	32.2	32.2	33.7	32.3	31	32	34.3	32.5	34.8	32.7	34.4
	4		31.4	32.9	32.3	32.2	29	32.3	32.5	34.5	32.5	33.3	32.8	32

## Sheet: Figure 3e + f
			Analysis of systemic (serum) and local (tumor) IFNg levels after Dox mediated cytokine induction in tumor bearing mice
		Serum IFNg		MCA313																						MCA313-IFNg-IND																	MCA313-IFNgDKRKR-IND
		Days after Dox	Mouse No	1	2	3	4	5	6	7	8	9	10	11	12	13	14	15	16	17	18	19	20	21		1	2	3	4	5	6	7	8	9	10	11	12	13	14	15	16		1	2	3	4	5	6	7
		3		0	6.4	0	0	20.54	0	0	0	0	0	0	0	0	84.334	0	33.705	0.2	0	0	0	0		62.666	67.142	75.525	89.549	68.532	31.738	61.564	84.928	66.204	67.142	93.141	43.712	26.936	123.072	133.797	140.252		252.144	106.267	220.626	296.975	176.083	75.363	95.871
		5													0	0			0		0	0										57.097	71.599		20.482	13.223	28.88	60.078	124.998	140.669	166.231
		Tumor derived IFNg		MCA313								MCA313-IFNg-IND							MCA313-IFNgDKRKR-IND
		Days after Dox	Mouse No	1	2	3	4	5	6	7	8	1	2	3	4	5	6	7	1	2	3	4	5	6	7	8	9	10
		3		5.1	8.29	6.55		21.94		4.04		2502.68	3789.8	3192.57	4126.37				10468.7	3564.44	7511.5	2304.41	1357.18
		5					8.38		0		6.45					4765.73	854.89	3584.48						2548.57	8618.04	14344.1	4978.35	7540.9
[truncated: 20 more columns]

## Sheet: Figure 3h
				Analysis of serum kinetics of IFNg in tumor bearing mice
		Serum IFNg		MCA313-IFNg-IND							MCA313-IFNgDKRKR-IND
		Hours after Dox	Mouse No	1	2	3	4	5	6		1	2	3	4	5	6
		0		289.235	326.463	81.411	161.846	200.976	255.39		328.181	830.381	495.517	367.097	417.792	402.232
		24		87.127	80.683	31.8	24.372	25.84	59.752		153.495	263.461	209.719	120.696	68.389	145.538
		48		10.247	3.762	0.686	5.325	1.992	17.273		10.184	90.223	12.948	11.53		6.98
		72		0.811	0.686	0	3.726		1.322		1.642	9.665	1.808	6.285	0	2.556
		96		0	0.54	0.021	3.726	0.229	0		1.663	20.742	3.222	4.558	0.353	1.199
