# Supplementary material for: IFNγ binding to extracellular matrix prevents fatal systemic toxicity
Source: Nat Immunol. 2023 Feb 2;24(3):414–22. doi: 10.1038/s41590-023-01420-5 (PMC9977683; doi:10.1038/s41590-023-01420-5)
Supplement: Supplementary file 7 — Source data. [file 41590_2023_1420_MOESM7_ESM.xlsx]

## Sheet: Figure 4c
		Weight of IFNgDKRKR and IFNgwt mice following infection
		Body weight
			IFNγΔKRKR													IFNγwt/wt
		Time after Dox	1	2	3	4	5	6	7	8	9	10	11	12		1	2	3	4	5	6	7	8	9	10	11	12	13	14	15
		0	100	100	100	100	100	100	100	100	100	100	100	100		100	100	100	100	100	100	100	100	100	100	100	100	100	100	100
		1				101.4	102.3	102												99.7	97.8
		2	96.1	97.3	98.1				98.7	99	98.2					100	100	101.5	101.1			99.1	98.1	99.4	100.4	99.4
		3										97.8	97.3	101.3													98.5	97.1	95.739	99.1
		4				99	98	98.4				97.3	97.8	101.9						98.4	98.2						100.6	97.9	95.17	100.3
		5	98.8	97.3	100.8	100	98	99	95.8	97	97	95.9	97.6	100.3		100.4	102.2	102.2	100	99	97.8	96	97.7	97	100.7	100	100.3	97.6	94.602	100.3
		6	97.3	95.1	97.7	98.3	96.4	96.7	92.7	93.4	93.7	92.9	95.4	100.3		100	100	89.2	89.3	96.1	96.7	93	93.7	94.4	98.2	96.3	100.6	95.9	94.318	98.5
		7	89.9	90.9	91.9	93.5	89.8	93.2	87.2	86.2	88.7	89.4	88.6	92.5		100	90.3	91.1	90.4	89.9	87.7	88.3	88.3	90	91	92.5	94.1	89.7	90.625	92.1
		8	83.3	84.5	84.2	86.7	83.8	88.9	80.6	81.3	82.7	85	82.9	83.7		91.1	86.3	82.9	83.8	83.8	80.4	86.3	82.7	87	83.8	88.4	87.6	82.4	83.523	84.4
		9	77.4	79.2	80	80.5	78.2	81.8	74.4	75.1	78	83.1	79.1	79.5		87.5	86.3	86.6	82.7	77.9	81.5	79.6	77	80.1	87	88.8	84.4	79.1	80.114	79.4
		10	78.6	79.5	81.5	81.9	78.2	80.1	75.4	75.1	78	81.2	77	77.1		91.5	87.2	84.8	86.4	81.5	83	80.6	81.3	86	89.9	88.4	87.4	78.5	79.545	81.8
		11	78.6	79.5	80.4	81.2	77.2	79.5	75.8	75.1	77.3		76.2	74.9		95.2	87.2	85.1	88.2	82.1	83.7	82.3	81.3	86	92.4	89.5	92.1	81.2	83.239	83.8
		12	76.7	79.2	78.8	81.2	76.2	78.2	75.1	72.8	75.3		74.8	73.9		96.4	88.1	81.8	90.4	84.4	82.6	80.9	81	84.7	93.5	91.4	94.7	83.5	84.943	86.5
		13	73.5	76.5	74.6	79.2	75.9	79.5	75.8	70.5	73.7		73.7	73.6		95.2	86.8	79.2	90.8	84.1	82.6	83.6	83.3	87.7	96	94	97.9	86.8	86.648	85.3

## Sheet: Figure 4e
			Ear temperature of IFNgDKRKR and IFNgwt mice before and 10-13 days after LCMV infection
			Temperature	IFNγΔKRKR													IFNγwt/wt
			Time after Dox	1	2	3	4	5	6	7	8	9	10	11	12		1	2	3	4	5	6	7	8	9	10	11	12	13
			0	38.3	37.8	38.3	38.3	37.9	38.1	37	36.8	36.7	36.5	37	36.6		37.5	38.7	38	37.5	38	38.5	36.6	37.1	36.7	37.4	37	36.7	36.5
			10-13	33.8	33.8	33.5	33.5	34.1	33.8	34.8	33.5	35.2	33.8	33.5	34.2		36.8	36.8	36.2	36.3	35.9	36.8	35.9	36.4	36.4	36.5	35.9	36.8	36.9

## Sheet: Figure 4f
		IFNg serum levels in infected IFNgDKRKR and IFNgwt mice
				IFNγ in serum (pg/ml)	IFNγΔKRKR	IFNγwt	non-infected
				1	444.6	65.0157	0.2
				2	184.4	6.1	0
				3	134.6	113.5	7.5
				4	482.7	98.9
				5	540.9	214.9
				6	594.5	98.7
				7	301.2	130.2
				8	421.8	113.7
				9	938.1	113.6
				10		4.5

## Sheet: Figure 4g
			Blood analysis in infected IFNgDKRKR and IFNgwt mice
					WBC	IFNγΔKRKR	IFNγwt	non-infected
					1	14.1	17	7
					2	5.7	7.7	4.1
					3	6.8	13.3	5.9
					4	11.5	24.6	2.6
					5	22.7	44.4	7.4
					6	18.5	27.3	10.2
					7	26	10.2	7.6
					8	12.7	15.4	4
					9	17.1	15.4
					10	20.8	29
					11	18	21.4
					12	21.8	5
					13		12.6
					14		18.8
					15		37.4
					16		13.3
					17		23.6
					RBC
					1	2.02	9.18	9.38
					2	1.06	7.62	9.72
					3	1.59	7.05	8.62
					4	2.34	5.87	8.22
					5	2.5	7.22	8.81
					6	3.05	7.62	9.31
					7	8.74	4.24	10.99
					8	7.09	7.74	8.81
					9	6.56	7.63
					10	1.35	7.63
					11	7.11	8.71
					12	6.08	4.79
					13		5.5
					14		6.53
					15		8.36
					16		6.66
					17		5.1
					PLT
					1	97	821	909
					2	40	591	1322
					3	54	400	953
					4	159	720	1037
					5	337	472	1561
					6	213	400	950
					7	115	214	1184
					8	69	249	742
					9	80	703
					10	157	516
					11	252	412
					12	189	365
					13		420
					14		424
					15		651
					16		689
					17		780
					HGB
					1	3.2	13.8	14.6
					2	1.7	11.8	15
					3	2.5	11.3	13.1
					4	3.7	11.7	12.8
					5	4.2	10.9	14.5
					6	4.8	9.2	15
					7	11.9	6	16.3
					8	9.6	10.8	13.1
					9	9	10.7
					10	2.3	11.3
					11	10.4	12.9
					12	8.7	7.1
					13		8.4
					14		9.5
					15		12.6
					16		10.5
					17		8.3

## Sheet: Figure 4h
					Blood levels of enzymes and markers in infected IFNgDKRKR and IFNgwt mice
						LDH	IFNγΔKRKR	IFNγwt	non-infected
						1	14165	820	590
						2	2825	1155	945
						3	8825	1760	425
						4	4520	1260	765
						5	4060	4650	840
						6	5735	1995	485
						7	5915	1475	440
						8	3765	3440	980
						9	7040	1540
						10	24460	2435
						11	4950	1300
						12	3235	1715
						13		1970
						14		3380
						15		5445
						16		1635
						17		2810
						GPT
						1	6045	300	40
						2	995	140	60
						3	4070	505	40
						4	2230	355	65
						5	1500	2915	70
						6	2595	750	30
						7	2420	140	40
						8	1095	1450	45
						9	1660	155
						10	5210	665
						11	1490	280
						12	695	215
						13		200
						14		665
						15		2135
						16		295
						17		845
						Triglycerides
						1	65	150	60
						2	80	125	65
						3	30	85	90
						4	150	150	115
						5	95	115	45
						6	135	125	100
						7	70	65	65
						8	105	80	80
						9	80	70
						10	80	130
						11	75	115
						12	105	150
						13		140
						14		115
						15		165
						16		45
						17		110
						Ferritin
						1	1755	420	265
						2	1190	630	375
						3	1425	1010	310
						4	1155	620	315
						5	1185	865	280
						6	1085	700	365
						7	1270	775	280
						8	1335	1070	645
						9	1270	830
						10	2585	730
						11	2040	600
						12	1500	1130
						13		1280
						14		1295
						15		1350
						16		1145
						17		1210

## Sheet: Figure 4i
		Weight of spleen and livcer in infected IFNgDKRKR and IFNgwt mice
							Liver weight	IFNγΔKRKR	IFNγwt	non-infected
							1	1045	1774	924
							2	1195	2029	976
							3	1042	2227	1079
							4	1317	1336	978
							5	1383	1369	1100
							6	1511	2014
							7	1734	1620
							8	1310	1930
							9	1819	2143
							10	1179	2263
							11	1412	1800
							12	1898	2230
							13		2000
							14		2181
							15		2305
							16		1608
							17		2064
							Spleen weight
							1	59	178	113
							2	80	125	113
							3	110	98	78
							4	98	236	102
							5	181	157	125
							6	83	265	73
							7	135	172
							8	93	127
							9	130	215
							10	117	222
							11	123	160
							12	215	206
							13		170
							14		204
							15		190
							16		182
							17		185
