# Supplementary material for: IFNγ binding to extracellular matrix prevents fatal systemic toxicity
Source: Nat Immunol. 2023 Feb 2;24(3):414–22. doi: 10.1038/s41590-023-01420-5 (PMC9977683; doi:10.1038/s41590-023-01420-5)
Supplement: Supplementary file 8 — Source data. [file 41590_2023_1420_MOESM8_ESM.xlsx]

## Sheet: Ext Data Figure 2a
							Tumor growth kinetics in C57Bl/6 mice after Dox mediated cytokine induction
			Tumor size		MCA313													MCA313-IFNg-IND											MCA313-IFNgDKRKR-IND
			Time (0=Dox)	Mouse No	1	2	3	4	5	6	7	8	9	10	11		Time (0=Dox)	1	2	3	4	5	6	7	8	9		Time (0=Dox)	1	2	3	4	5	6	7	8	9	10	11	12	13	14	15	16	17	18	19	20	21
			-16										0				-20						0	0				-18
			-15									0			0		-19											-17
			-14											0			-18											-16					0							0		0	0	0
			-13							0	0						-17											-15
			-12					0	0								-16	0	0	0	0	0						-14				0		0							0				0
			-11		0	0	0										-15	0	0	0	0	0						-13	0	0	0															0	0	0	0
			-10														-14											-12							0	0	0	0	0
			-9														-13								0	0		-11
			-8									14					-12	0	0		0							-10
			-7		42	9	9	50	0								-11					0						-9
			-6							9	33	65	207				-10			0			4	4				-8
			-5					173	16						94		-9	3	3			6						-7
			-4		173	173	183			126	141	113	131	188			-8			84			113	34				-6	19	34	19		180							207		188	118	170		4	34	65	42
			-3					286	117			276			251		-7				3	31						-5
			-2		286	264	242	352	196	335	352	311	205	429			-6	52	105	131		84	113	65	128	115		-4	220	126	128	207	168	209						352	118	257	308	308	105	4	180	188	126
			-1					440	330	330	490	311			490		-5			131	101	157						-3
			0		440	330	381	561	469	424	565	461	411	660	660		-4	131	105	157		257	268	226	220	205		-2	440	403	168	429	396	368	231	308	411	352	283	462	276	352	381	440	157	42	226	230	245
			1					561	561						636		-3			264	374	334						-1	476	452	411
			2		628	429	424	848	670	748	628	653	613				-2	440	308	381	374	440	415	293	311	293		0	636	551	476	513	628	605	440	495	528	623	603	550	551	528	513	603	599	94	385	484	424
			3		603	509	528	1094	848			628		1555	1014		-1			440	418	440						1
			4		783	597	881	1382	905	955	1552		707	1696			0	565	352	528	503	565	570	545	327	424		2	707	513	528	586	778	691	599	628	754	623	641	685	469	623	838	754	674	113	550	524	471
			5					*	*	1225	1693	1273		*	1681		1			679	670	565						3				*			*				*	*
			6		1074	733	905			*	*	1613			1671		2	536	330	848	737	503			476	497		4	754	594	691		1357	754		550	712	623			490	440	471	712	636	251	754	524	419
			7		*	*	*					*	1504		*		3			829	660	721	1048	603				5	*				1736	*		645	*	*			*	*		685		276	*	*	*
			8										1736				4	495	377	961	792	721			545	685		6		462	572		*			*								*	436	*
													*				5			848	616		452	679	613	712		7			*												737
																	6	495	352		848	513	545	679				8		462
																	7			855	895				513	712				*
																	8	528	327		895	628	628	403	513	623
																	9			528
																	10	495	411		528	528			524	623
																	11			801			440	452
																	12	462	302		498	272			440	623
																	13			1123			503	377
																	14	368	276		402	490
																	15	*	*	801			476	576	613	550
																	16				327
																	17								476	550
																	18			968	586		440	367
																	19					381			599	628
																	20			660			628	382
																	21			*	220	509
																	22						440	367	283	586
																	23				272				*
																	24
																	25				411	242	490	377		586
																	26
																	27						660	415
																	28
																	29				25		262	293		550
																	30						*	*
																	31
																	32					293
																	33									471
																	34									*
																	35
																	36				134
																	37
																	38					293
																	39					*
																	40
																	41
																	42				0
														*humane end point

## Sheet: Ext Data Figure 2b
						Serum IL-6 levels in C57Bl/6 mice after Dox mediated IFNg induction
	Serum IL-6		MCA313										MCA313-IFNg-IND																MCA313-IFNgDKRKR-IND
	Days after Dox	Mouse No	1	2	3	4	5	6	7	8	9		1	2	3	4	5	6	7	8	9	10	11	12	13	14	15		1	2	3	4	5	6	7	8	9	10	11	12	13	14	15	16	17
	3		0	79.235	108.948	0				83.396	351.456		0	1010.25	237.706				0	0				41.698	113.181	137.008	11.914		356.558	198.088	643.786	267.419	663.595	970.631	138.662	0				386.272	59.426	89.14
	5					326.845	104.148	312.445	0							188.184	9.904	227.801		0	67.39	0	24.506														673.499	59.426	841.874			406.08	534.838	238.929	410.467

## Sheet: Ext Data Figure 2c
														Serum IL-1-beta levels in C57Bl/6 mice after Dox mediated IFNg induction
		Serum IL-1b		MCA313					MCA313-IFNg-IND							MCA313-IFNgDKRKR-IND
		Days after Dox	Mouse No	1	2	3	4		1	2	3	4	5	6		1	2	3	4	5	6	7	8	9	10	11	12	13	14	15
		3		213.623	228.881	61.035	61.035		274.658	0	0					30.518	244.14	762.938	30.518	488.28	0	0	259.399				198.364	122.07	0
		5					0					167.846	76.294	0										76.294	457.763	0			30.518	91.553
