# Supplementary material for: IFNγ binding to extracellular matrix prevents fatal systemic toxicity
Source: Nat Immunol. 2023 Feb 2;24(3):414–22. doi: 10.1038/s41590-023-01420-5 (PMC9977683; doi:10.1038/s41590-023-01420-5)
Supplement: Supplementary file 9 — Source data. [file 41590_2023_1420_MOESM9_ESM.xlsx]

## Sheet: Ext Data Figure 4d
			Serum IFNg levels and relative body weight in IFNgDKRKR and wild type control littermates after anti-CD3 stimulation i.v.
		Serum IFNg (ng/ml)		wt/wt						Δ/Δ						iso wt				iso Δ/Δ
		Time after injection	Mouse No	1	2	3	4	5		1	2	3	4	5		1	2	3		1	2	3
		0		0.215	0.33	0	0.108	0.096		0	0.293	0	0.36	0		0.33	0	0		0.254	0	0
		4		15.295	11.168	11.369	8.779	11.645		18.62	21.808	22.918	31.553	9.594		0.196	0	0		0.156	0	0
		8		19.579	16.351	9.822	9.414	14.475		17.62	18.992		29.658	11.453		0	0.06	0		0.176	0	0
		12		41.504	29.925	16.624	17.928	28.931		17.877	14.493	24.274	25.373	19.639		0	0.227	0		0	0	0
		24		11.462	7.139	4.193	3.332	8.159		1.213	2.816	2.64	1.688	4.386		0	0	0		0	0	0
		Total Body weight (%)		wt/wt						Δ/Δ						iso wt				iso Δ/Δ
		Time after injection	Mouse No	1	2	3	4	5		1	2	3	4	5		1	2	3		1	2	3
		0		100	100	100	100	100		100	100	100	100	100		100	100	100		100	100	100
		12		94.7	95	92.7	90.7	92.3		93.6	95.9	94.4	92.3	94.7		93.4	96.8	96		95	95.6	98.4
		24		89.2	90.5	87.6	85.6	89.7		86.8	93.4	90.2	87.3	90.1		95	97.2	99.4		98.1	97.9	99.1

## Sheet: Ext Data Figure 4e
							Serum IFNg levels and relative body weight in IFNgDKRKR and wild type control littermates afterLPS stimulation i.p.
	Serum IFNg (ng/ml)		del/del LPS								wt/wt LPS				del/del PBS					wt/wt PBS
	Time after injection	Mouse No	1	2	3	4	5	6	7		1	2	3		1	2	3	4		1	2
	0		0.054	0.876	0	0.624	0.024	0	0		0.924	0.732	0.6		0.108	0.372	1.15	0.635		0.036	0
	6		6.415	14.134	3.89	14.914	3	0	0.384		0.912	8.087	0.72		0.192	0.432	0.611	0.563		0.24	0
	12		0.715	6.54	0	5.795	0.636	0	0.408		0.36	4.991	0.06		0.216	0	0.491	0.371		0	0
	24		0	0	0	0.24	0	0	0		0.672	0.228	0		0	0	0.371	0.06		0	0
	Total Body weight (%)		del/del LPS								wt/wt LPS				del/del PBS					wt/wt PBS
	Time after injection	Mouse No	1	2	3	4	5	6	7		1	2	3		1	2	3	4		1	2
	0		100	100	100	100	100	100	100		100	100	100		100	100	100	100		100	100
	6		95.28	90.79	93	94	92.8	90.2	96.9		92.7	90.6	95.3		96.6	95.6	98	99.6		97.5	95.9
	12		90.82	88.8	88.81	90.6	89.2	87.1	99.2		90.4	86.8	94.9		92.7	92.7	98	98.8		97.9	96.1
	24		84.38	84.63	80.84	89.1	84.3	81.3	96.5		83.5	83	93.8		93.9	92.3	96.8	101.2		100	94.9

## Sheet: Ext Data Figure 4g
												Turmor growth kinetics after ATT with TCR-I+ splenocytes from TCR-I x IFNgwt or TCR-I x IFNgDKRKR donor mice
						Time afterMCA313 cell injection		wo					del/del TCRI											wt/wt TCRI
						ATT at Day 0	Mouse NO	1	2	3	4		1	2	3	4	5	6	7	8	9	10		1	2	3	4	5	6	7	8	9	10	11
						-73			0	0	0									0	0	0									0	0	0	0
						-72
						-71
						-70
						-69
						-68		0	0	2	0		0	0	0	0	0	0	0	0	0	0		0	0	0	0	0	0	0	0	0	0	0
						-67
						-66
						-65
						-64
						-63
						-62
						-61
						-60
						-59
						-58		0					0	0	0	0	0	0	0					0	0	0	0	0	0	0
						-57
						-56			1		1									1	2	2									1	1	2	1
						-55
						-54
						-53
						-52
						-51
						-50
						-49			1	14	4									14	19	4									4	2	4	2
						-48
						-47
						-46
						-45
						-44
						-43
						-42
						-41		4	4	34	14		19	1	14	6	1	4	25	14	19	14		19	1	4	14	19	4	14	34	4	34	14
						-40
						-39
						-38
						-37
						-36
						-35			34	34	34									105	132	14									65	4	92	19
						-34
						-33		4					57	14	65	52	52	14	132					65	14	14	73	88	6	79
						-32
						-31
						-30
						-29
						-28			34	101	92									141	57	65									220	165	132	94
						-27
						-26		14					151	34	113	110	110	65	132					113	65	110	79	101	34	132
						-25
						-24
						-23
						-22
						-21			176	180	180									282	283	180									257	183	235	173
						-20
						-19		34					251	65	113	205	151	94	235					226	94	231	235	132	65	235
						-18
						-17
						-16
						-15		34					264	79	132	205	151	94	235					264	94	231	235	132	65	235
						-14			180	297	268									352	314	268									382	262	339	231
						-13
						-12
						-11
						-10
						-9
						-8		180					565	198	297	377	226	268	330					283	377	415	524	330	180	314
						-7			297	297	268									369	528	335									518	262	691	231
						-6		180					660	198	330	377	251	268	330					262	377	503	524	262	235	524
						-5
						-4
						-3			424	697	524									679	924	524									524	905	749	570
						-2
						-1		180					942	382	697	346	363	297	262					317	367	565	905	443	268	346
					ATT	0		180	467	749	524		823	453	723	330	370	379	289	848	1026	691		366	414	545	983	426	268	346	681	905	817	622
						1
						2		180	524	1150	524		704	524	749	314	377	461	317	804	942	905		415	461	524	1062	408	268	346	697	697	990	628
						3
						4			524		829									1150	1474	1021									754	905	1129	754
						5		176					806	259	415	283	311	297	226					236	314	503	697	396	235	253
						6			576	1429	905									622	708	570									302	697	754	424
						7		201					231	168	254	151	168	168	168					212	147	212	297	201	113	168
						8			634	1239										377	443	524									524	209	443	212
						9		254		*			259	110	201	132	103	128	103					88	147	168	264	77	65	65
						10
						11			1131		1532									94	327	110									268	52	212	110
						12			*		*
						13
						14		403					67	26	65	14	0	0	4	34	113	113		51	4	0	65	0	4	4	73	14	75	14
						15		*
						16
						17
						18
						19
						20
						21							0	0	0	0	0	0	0					0	0	0	0	0	0	0
						22														0	0	0									1	1	0	1
						23
						24
						25
						26							0	0	0	0	0	0	0					0	0	0	0	0	0	0
						27
						28														0	0	0
						29																									0	0	0	0
						30
						31
						32
						33							0	0	0	0	0	0	0					0	0	0	0	0	0	0
						34
						35
						36
						37
						38
						39
						40
						41							0	0	0	0	0	0	0					0	0	0	0	0	0	0
						42
						43
						44
						45
						46
						47							0	0	0	0	0	0	0					0	0	0	0	0	0	0
						48
						49
						50
						51
						52
						53
						54							0	0	0	0	0	0	0					0	0	0	0	0	0	0
						55
						56
						57
						58
						59
						60
						61							0	0	0	0	0	0	0					0	0	0	0	0	0	0
				* humane end point

## Sheet: Ext Data Figure 4i
															IFNg serum levels during ATT of mice treated with TCR-I+ splenocytes from TCR-I x IFNgwt or TCR-I x IFNgDKRKR donor mice
			Serum mIFNg		wo					del/del TCRI											wt/wt TCRI
			Time after ATT	Mouse NO	1	2	3	4		1	2	3	4	5	6	7	8	9	10		1	2	3	4	5	6	7	8	9	10	11
			3			0	0	0									0.071	0	0.67									0.018	0.106	0	0.071
			4		0.221	0	0	0		220.9	225.392	206.791	110.911	7.897	131.296	34.104	377.363	9.853	49.638			62.538	34.575	127.047	21.141	30.161	33.082	273.486	218.841	46.641	219.539
			5		0.177	0	0	0		24.233		15.96		34.066	64.266	4.134	68.446	7.721	300.11		17	26.468		14.154	11.941	10.492	5.942	323.33	69.027	50.237	74.65
			6		0.719	0	0	0		0		0	0.288	0.73	1.195	0	2.304	0			0	0.177		0.135	0	0	0	3.227		0.882	0.811
			7		0	0	0	0.223		0	0	0	0.055	0.254	0.785	0	0.034	0	0.103		0	0	0.686	0	0	0.022	0.045	0.034	0.719	0	0
